# Supplementary material for: Metabolic engineering of Saccharomyces cerevisiae for the de novo production of psilocybin and related tryptamine derivatives
Source: Metab Eng. 2020 Jul;60:25–36. doi: 10.1016/j.ymben.2019.12.007 (PMC7232020; doi:10.1016/j.ymben.2019.12.007)
Supplement: Multimedia component 2 [file mmc2.xml]

<?xml version="1.0" encoding="UTF-8" standalone="no"?><data:data><datasets><author>irbo@biosustain.dtu.dk</author><type>0</type><dataset><value>1</value><reason>Data will be made available on request</reason><comments/></dataset></datasets></data:data>
